# Supplementary material for: Polymeric Interlayer in CdS-Free Electron-Selective Contact for Sb2Se3 Thin-Film Solar Cells
Source: Int J Mol Sci. 2023 Feb 4;24(4):3088. doi: 10.3390/ijms24043088 (PMC9964030; doi:10.3390/ijms24043088)
Supplement: Supplementary file 1 [file ijms-24-03088-s001.zip]

Archive with 1 entries (1 files):
- ijms-2026188-supplementary.pdf
